# Supplementary material for: The Human Release Hypothesis for biological invasions: human activity as a determinant of the abundance of invasive plant species
Source: F1000Res. 2014 Dec 12;3:109. Originally published 2014 May 14. [Version 2] doi: 10.12688/f1000research.3740.2 (PMC4207246; doi:10.12688/f1000research.3740.2)
Supplement: Dataset 1. Rosa rubiginosa L. occurrence data (occurrences_R.rubiginosa.csv, 416 kb) — Presence points of R. rubiginosa in its native (N=12132) and invasive (N=1425) range derived from the literature and field data. Geographical positions are given in decimal degrees (longitude, latitude, WGS84). For the final MAXENT model we included a randomly reduced native dataset (3033 presence points) until data points were evenly distributed and no spatial autocorrelation was detected in the model residuals. [file f1000research-3-6361-s0000.tgz]

Archive with 1 entries (1 files):
- occurrences_R.rubiginosa.csv
